# Supplementary material for: Number of Primordial Follicles in Juvenile Ringed Seals (Pusa hispida) from the Gulf of Bothnia and West Greenland
Source: Animals (Basel). 2022 Mar 7;12(5):669. doi: 10.3390/ani12050669 (PMC8909318; doi:10.3390/ani12050669)
Supplement: Supplementary file 1 [file animals-12-00669-s001.zip]

Archive with 1 entries (1 files):
- animals-1588640-supplementary.pdf
